# Supplementary material for: The prognostic value of EGFR overexpression and amplification in Esophageal squamous cell Carcinoma
Source: BMC Cancer. 2015 May 8;15:377. doi: 10.1186/s12885-015-1393-8 (PMC4437683; doi:10.1186/s12885-015-1393-8)
Supplement: Additional file 1: Table S1. — EGFR immunohistochemical staining results evaluated using six scoring systems. [file 12885_2015_1393_MOESM1_ESM.xls]

## Sheet: Sheet1
Supplementary Table 1 EGFR immunohistochemical staining results evaluated using six scoring systems
Case no	1	2	3	4	5	6
EC001	M	H	H	L	H	H
EC002	L	L	L	L	L	L
EC003	M	H	L	L	H	H
EC004	H	H	H	H	H	H
EC005	M	H	H	H	H	H
EC006	L	L	L	L	L	L
EC007	L	L	L	L	L	L
EC008	M	H	H	L	H	H
EC009	L	H	L	L	H	M
EC010	M	H	H	L	H	H
EC011	L	L	L	L	H	M
EC014	L	L	L	L	H	L
EC015	L	H	L	L	H	M
EC016	M	H	H	L	H	H
EC017	M	H	H	L	H	H
EC018	M	H	H	L	H	H
EC019	M	H	H	L	H	H
EC020	M	H	H	L	H	H
EC021	L	L	L	L	L	L
EC022	M	H	H	L	H	H
EC023	L	L	L	L	H	M
EC024	M	H	H	L	H	H
EC025	L	L	L	L	L	L
EC026	L	L	L	L	H	M
EC027	L	L	L	L	L	L
EC028	M	H	H	L	H	H
EC029	L	L	L	L	H	M
EC030	L	L	L	L	H	M
EC031	L	L	L	L	H	M
EC032	M	H	H	L	H	H
EC033	M	H	H	L	H	H
EC034	M	H	H	L	H	H
EC035	L	H	H	L	H	H
EC036	M	H	H	L	H	H
EC037	M	H	H	L	H	H
EC038	M	H	H	L	H	H
EC039	M	H	H	L	H	H
EC040	M	H	H	L	H	H
EC041	L	H	L	L	H	M
EC042	H	H	H	H	H	H
EC043	H	H	H	L	H	H
EC044	L	L	L	L	H	M
EC045	M	H	H	L	H	H
EC047	L	L	L	L	H	L
EC048	L	L	L	L	H	M
EC049	L	L	L	L	H	M
EC050	L	L	L	L	H	M
EC051	H	H	H	H	H	H
EC053	M	H	H	L	H	H
EC054	M	H	H	L	H	H
EC055	L	L	L	L	H	M
EC056	L	L	L	L	H	M
EC057	H	H	H	H	H	H
EC058	L	L	L	L	H	M
EC059	M	H	H	L	H	H
EC060	M	H	H	L	H	H
EC062	L	L	L	L	H	M
EC063	M	H	H	L	H	H
EC064	L	L	L	L	H	M
EC065	L	L	L	L	H	L
EC066	M	H	H	L	H	H
EC067	L	L	L	L	H	M
EC068	M	H	H	L	H	H
EC069	L	L	L	L	L	L
EC070	L	L	L	L	H	M
EC071	M	H	H	L	H	H
EC072	L	L	L	L	H	M
EC073	H	H	H	H	H	H
EC074	L	L	L	L	H	M
EC076	M	H	H	L	H	H
EC077	H	H	H	H	H	H
EC078	L	H	L	L	H	M
EC079	L	L	L	L	H	M
EC080	M	H	H	L	H	H
EC081	L	L	L	L	H	M
EC082	M	H	H	L	H	H
EC083	L	L	L	L	L	L
EC084	M	H	H	L	H	H
EC085	L	L	L	L	L	L
EC086	H	H	H	H	H	H
EC087	M	H	H	L	H	H
EC088	M	H	H	L	H	H
EC089	L	L	L	L	H	M
EC091	L	L	L	L	H	M
EC092	L	L	L	L	L	L
EC094	M	H	H	L	H	H
EC095	L	H	L	L	H	M
EC096	L	L	L	L	H	M
EC097	M	H	H	L	H	H
EC098	L	L	L	L	H	M
EC100	L	H	H	L	H	H
EC101	L	L	L	L	H	M
EC103	L	L	L	L	H	M
EC104	L	L	L	L	L	L
EC105	M	H	H	L	H	H
EC106	L	L	L	L	H	M
1-6, scoring systerm 1-6.
L, low level of EGFR expression; M, intermediate level; H, high level.
