# Supplementary material for: The prognostic value of EGFR overexpression and amplification in Esophageal squamous cell Carcinoma
Source: BMC Cancer. 2015 May 8;15:377. doi: 10.1186/s12885-015-1393-8 (PMC4437683; doi:10.1186/s12885-015-1393-8)
Supplement: Additional file 2: Table S2. — EGFR-FISH results of all cases. [file 12885_2015_1393_MOESM2_ESM.xls]

## Sheet: Sheet1
Supplementary Table 2 EGFR-FISH results of all cases
Case no	2 copies	3 copies	≥4 copies	EGFR-FISH types	EGFR signals	chromosome 7 signals	gene-to-chromosome ratio
EC001	0.096	0.269	0.635	5	3.84	3.08	1.25
EC002	0.686	0.216	0.098	2	2.41	2.33	1.03
EC003	0.084	0.274	0.642	5	4.12	3.96	1.04
EC004			multiple scattered signals	6
EC005	0.2	0.475	0.3	4	3.14	3.14	1
EC006	0.843	0.143	0.014	2	2.17	2.24	0.97
EC007	0.043	0.043	0.914	5	4.56	4.26	1.07
EC008	0.301	0.492	0.206	4	2.92	3	0.97
EC009	0.185	0.16	0.654	5	3.72	4.37	0.85
EC010	0.4	0.286	0.314	4	3.03	2.91	1.04
EC011	0.753	0.178	0.027	2	2.23	2.37	0.94
EC014	0.162	0.39	0.448	5	3.4	3.38	1.01
EC015	0.674	0.163	0.163	4	2.56	2.77	0.92
EC016	0.685	0.241	0.074	2	2.37	2.41	0.98
EC017	0.457	0.329	0.1	4	2.43	2.4	1.01
EC018	0.431	0.294	0.274	4	2.94	2.76	1.07
EC019	0.101	0.349	0.541	5	3.65	3.52	1.04
EC020	0.21	0.36	0.43	5	3.31	3.06	1.08
EC021	0.543	0.261	0.196	4	2.65	2.7	0.98
EC022	0.176	0.324	0.49	5	3.52	3.5	1.01
EC023	0.493	0.435	0.072	3	2.57	2.61	0.98
EC024	0.545	0.218	0.073	2	2.24	2.25	1
EC025	0.45	0.175	0.05	2	1.95	2.03	0.96
EC026	0.613	0.307	0.067	2	2.43	2.35	1.03
EC027	0.224	0.373	0.403	5	3.25	3.45	0.94
EC028	0.39	0.24	0.37	4	3.15	2.89	1.09
EC029	0.648	0.282	0.056	2	2.39	2.38	1
EC030	0.483	0.379	0.103	4	2.57	2.67	0.96
EC031	0.437	0.32	0.243	4	2.84	2.82	1.01
EC032	0.113	0.213	0.675	5	4.06	4.48	0.91
EC033	0.426	0.426	0.148	4	2.76	2.43	1.14
EC034	0.143	0.286	0.571	5	3.56	3.53	1.01
EC035	0.337	0.27	0.393	4	3.27	3.31	0.99
EC036	0.467	0.467	0.067	3	2.62	2.59	1.01
EC037	0.136	0.148	0.728	5	4.11	4.27	0.96
EC038	0.342	0.405	0.252	4	2.93	2.96	0.99
EC039	0.06	0.28	0.65	5	3.78	3.07	1.23
EC040	0.737	0.21	0.053	2	2.32	2.26	1.03
EC041	0.899	0.079	0.022	1	2.1	2.17	0.97
EC042			clustered-type signals	6
EC043	0.8	0.16	0.04	2	2.24	2.29	0.98
EC044	0.354	0.425	0.22	3	2.91	3.05	0.95
EC045	0.647	0.302	0.069	2	2.45	2.79	0.88
EC047	0.527	0.272	0.145	4	2.6	2.49	1.04
EC048	0.154	0.246	0.6	5	3.68	2.6	1.42
EC049	0.288	0.49	0.221	4	3	3.07	0.98
EC050	0.854	0.126	0.019	2	2.17	2.19	0.99
EC051			clustered-type signals	6
EC053	0.104	0.226	0.67	5	3.94	3.69	1.07
EC054	0.35	0.4	0.125	4	2.99	2.93	1.02
EC055	0.413	0.444	0.143	4	2.73	2.78	0.98
EC056	0.233	0.417	0.367	4	3.13	2.97	1.05
EC057	0.37	0.407	0.198	4	2.88	2.58	1.12
EC058	0.65	0.25	0.067	2	2.38	2.13	1.12
EC059	0.342	0.4	0.258	3	2.87	2.89	0.99
EC060	0.733	0.133		2	2	2.56	0.78
EC062	0.754	0.213	0.033	2	2.28	2.3	0.99
EC063	0.891	0.036	0.018	1	2.02	1.95	1.04
EC064	0.642	0.284	0.075	2	2.49	3.37	0.74
EC065	0.453	0.453	0.094	3	2.62	2.58	1.02
EC066	0.491	0.382	0.127	4	2.69	2.45	1.1
EC067	0.545	0.338	0.117	4	2.6	2.66	0.98
EC068	0.3	0.478	0.222	4	2.93	2.79	1.05
EC069	0.517	0.35	0.117	4	2.6	2.43	1.07
EC070	0.869	0.071	0.06	1	2.17	2.18	1
EC071	0.457	0.267	0.276	4	2.95	2.88	1.02
EC072	0.13	0.27	0.6	5	3.87	3.53	1.09
EC073	0.853	0.147		2	2.15	2.21	0.97
EC074	0.243	0.2	0.557	5	3.6	3.06	1.18
EC076	0.61	0.26	0.13	4	2.55	2.56	1
EC077			clustered-type signals	6
EC078	0.298	0.488	0.214	4	2.98	2.76	1.08
EC079	0.72	0.24	0.04	2	2.35	2.21	1.06
EC080	0.443	0.38	0.177	4	2.73	2.82	0.97
EC081	0.55	0.3	0.15	4	2.65	2.78	0.95
EC082	0.267	0.286	0.448	5	3.33	3.2	1.04
EC083	0.694	0.125		2	2.19	1.94	1.08
EC084	0.448	0.375	0.177	4	2.78	2.66	1.05
EC085	0.538	0.325	0.138	4	2.6	2.66	0.98
EC086			clustered-type signals	6
EC087			clustered-type signals	6
EC088	0.043	0.191	0.766	5	3.11	3.78	0.82
EC089	0.357	0.514	0.129	4	2.77	2.71	1.02
EC091	0.445	0.364	0.191	4	2.78	2.82	0.99
EC092	0.483	0.367	0.15	4	2.68	2.87	0.93
EC094			clustered-type signals	6
EC095		0.06	0.94	5	5.59	2.77	2.02
EC096	0.113	0.275	0.613	5	3.95	3.7	1.07
EC097	0.19	0.46	0.35	4	3.22	2.96	1.09
EC098	0.2	0.23	0.57	5	3.64	3.51	1.04
EC100	0.375	0.25	0.375	4	3.25	3	1.08
EC101	0.3	0.4	0.31	4	3.09	3.14	0.98
EC103	0.274	0.537	0.189	4	2.95	2.89	1.02
EC104	0.159	0.638	0.202	4	3.06	2.84	1.08
EC105	0.5	0.45	0.05	3	2.56	2.5	1.02
EC106	0.347	0.427	0.227	4	2.93	2.93	1
